# Supplementary material for: Intestinal hypomotility in systemic sclerosis: a histological study into the sequence of events
Source: Clin Rheumatol. 2020 Aug 18;40(3):981–90. doi: 10.1007/s10067-020-05325-8 (PMC7895795; doi:10.1007/s10067-020-05325-8)
Supplement: Supplementary file 1 — (TXT 10 kb) [file 10067_2020_5325_MOESM1_ESM.txt]

// Macro for calculating percentage of fibrosis component compared to myocyte component
// taking into account the lumen part or not in batch.
//
// Folder structure:
// Source folder selected contains subfolders that contain the images
// Result folder, just a folder to store results
//
// Artificial example of folder structure
// C:\temp\rat_images contains subfolders per rat with images like
// C:\temp\rat_images\rat1\LV1.tif	
// C:\temp\rat_images\rat1\RV1.tif
// C:\temp\rat_images\rat1\... (etc. for rat1)
// C:\temp\rat_images\rat2\LV1.tif
// C:\temp\rat_images\rat2\RV1.tif
// C:\temp\rat_images\rat2\... (etc. for rat2)
//
// The colour thresholding algorithm used by this macro is based on an algorithm written by G. Landini (version v1.8) available at:
// http://www.dentistry.bham.ac.uk/landinig/software/software.html

// 
// Note: This only works with Black background and White foreground!
run("Colors...", "foreground=white background=black selection=yellow");
run("Options...", "iterations=1 black count=1");

//
// All image calculation using logical operators take zero values as zero and 255 as "one" in the case below
// So inverted luts only change black to white and white to black but zero stays zero meaning black was zero and after
// inverting the LUT white is now zero.
// Anything measured needs to have value 255
// So 255 or '1' is the object

// Creation 17-07-2007 J.A.M. Belien
// Update history:
// Small modifications with respect to version updates:
// - last modification: modified to operate correctly with latest version 1.43u, dd 19-07-2010

//Modification for intestine 06-06-2018 M. den Braber-Ymker from: Hadi AM, et al. Rapid quantification of myocardial fibrosis: a new macro-based automated analysis. Cell Oncol (Dordr). 2011;34(4):343-54.

//var  ExclusionImage, OriginalImage, LumenImage, FibrosisImage,MyocyteImage;
//var exclude_high_th,lumen_low_th,fibrosis_high_th;
//var totarea_lumen,totarea_fibrosis,totarea_cardio,totarea_inclusion;
//var image_name;


// Required ImageJ version 
requires("1.43u");

dir1 = getDirectory("Choose Source Directory "); //source directory with subdirectories needed
dir2 = getDirectory("Choose Destination Directory "); 
list1 = getFileList(dir1);
setBatchMode(true); // runs up to 6 times faster, without showing images onscreen.  (Turn off during troubleshooting steps)
for (my_list1=0; my_list1<list1.length; my_list1++) {
	list = getFileList(dir1+list1[my_list1]); //get  filelist from subdirectory in source directory
	if (list.length>0) {
		overall_result_file = File.open(dir2+"Results_of_"+substring(list1[my_list1],0,lengthOf(list1[my_list1])-1)+"_"+list[0]+"_till_"+list[list.length - 1]+".txt");
		print(overall_result_file, "Imagename;Total_area_excluded;Total_area_lumen;Total_area_incl_myocytes;Total_area_fibrosis");
		showProgress(my_list1, list1.length+1); 
		
		
		for (my_list=0; my_list<list.length; my_list++) {
			open(dir1+list1[my_list1]+list[my_list]);
			AssessLumenFibrosisAndCardiomyocyteComponents();
	     		close();
		

function AssessLumenFibrosisAndCardiomyocyteComponents() {
	
	// Initialisation based on emperical analyses of test data set
	exclude_high_th=72;
	lumen_low_th=205; 
	fibrosis_high_th=130;

	image_name = File.name;
	OriginalImage = getImageID();

	//Toevoeging: Enhance contrast of original picture
	run("Enhance Contrast", "saturated 0.35");

	// Create duplicate and determine if green marked lines can be detected as lines to be excluded
	run("Duplicate...", "title=exclude_line");
	
	// Obtain (possible) exclusion area
	ExclusionImage = getImageID();
	selectImage(ExclusionImage);
	min=newArray(3);
        max=newArray(3);
        filter=newArray(3);
        a=getTitle();
        run("RGBtoLab ");
        run("RGB Stack");
        run("Convert Stack to Images");
        wait(30); //wait 30 ms
        selectWindow("Red");
        rename("0");
        selectWindow("Green");
        rename("1");
        selectWindow("Blue");
        rename("2");
        min[0]=0;
        max[0]=255;
        filter[0]="pass";
        min[1]=0;
        max[1]=exclude_high_th;
        filter[1]="pass";
        min[2]=0;
        max[2]=255;
        filter[2]="pass";
        for (i=0;i<3;i++){
          selectWindow(""+i);
          setThreshold(min[i], max[i]);
          run("Make Binary", "thresholded remaining");
          if (filter[i]=="stop") {
        	 run("Invert");
          }
        }
        imageCalculator("AND create", "0","1");
        imageCalculator("AND create", "Result of 0","2");
        for (i=0;i<3;i++){
          selectWindow(""+i);
          close();
        }
        selectWindow("Result of 0");
        close();
        selectWindow("Result of Result of 0");
        rename(a);
  
	//Create duplicate and fill area inside green line as area to be included
	//selectImage(OriginalImage);
	run("Duplicate...", "title=include_area");
	       
        // Colour Thresholding------------
        run("8-bit");
        run("Fill Holes"); // Detected area inside green demarcated area has value 255
  	imageCalculator("subtract", "include_area", "exclude_line"); //subtract green line from include_area 

        // Now obtain lumen part from image
        selectImage(OriginalImage);
        run("Duplicate...", "title=lumen_area");
        LumenImage = getImageID();
        selectImage(LumenImage);
        a=getTitle();
        run("RGBtoLab ");
        run("RGB Stack");
        run("Convert Stack to Images");
        wait(30); //wait 30 ms
        selectWindow("Red");
        rename("0");
        selectWindow("Green");
        rename("1");
        selectWindow("Blue");
        rename("2");
        min[0]=lumen_low_th;
        max[0]=255;
        filter[0]="pass";
        min[1]=0;
        max[1]=255;
        filter[1]="pass";
        min[2]=0;
        max[2]=125;
        filter[2]="pass";
        for (i=0;i<3;i++){
          selectWindow(""+i);
          setThreshold(min[i], max[i]);
          run("Make Binary", "thresholded remaining");
          if (filter[i]=="stop")  run("Invert");
        }
        imageCalculator("AND create", "0","1");
        imageCalculator("AND create", "Result of 0","2");
        for (i=0;i<3;i++){
          selectWindow(""+i);
          close();
        }
        selectWindow("Result of 0");
        close();
        selectWindow("Result of Result of 0");
        rename(a);
        
        // Colour Thresholding------------
        run("8-bit");
        imageCalculator("AND", "lumen_area","include_area");

        //Now obtain fibrosis component
        selectImage(OriginalImage);
        run("Duplicate...", "title=fibrosis_area");
        FibrosisImage = getImageID();
        selectImage(FibrosisImage);
        a=getTitle();
        run("RGBtoLab ");
        run("RGB Stack");
        run("Convert Stack to Images");
        wait(30); //wait 30 ms
        selectWindow("Red");
        rename("0");
        selectWindow("Green");
        rename("1");
        selectWindow("Blue");
        rename("2");
        min[0]=0;
        max[0]=lumen_low_th-1;
        filter[0]="pass";
        min[1]=fibrosis_high_th;
        max[1]=255;
        filter[1]="pass";
        min[2]=0;
        max[2]=255;
        filter[2]="pass";
        for (i=0;i<3;i++){
          selectWindow(""+i);
          setThreshold(min[i], max[i]);
          run("Make Binary", "thresholded remaining");
          if (filter[i]=="stop")  run("Invert");
        }
        imageCalculator("AND create", "0","1");
        imageCalculator("AND create", "Result of 0","2");
        for (i=0;i<3;i++){
          selectWindow(""+i);
          close();
        }
        selectWindow("Result of 0");
        close();
        selectWindow("Result of Result of 0");
        rename(a);
        
        // Colour Thresholding------------
        run("8-bit");

        // Obtain the remaining tissue compartments, in this case  myocytes
        selectImage("fibrosis_area");
        run("Duplicate...", "title=myocytes_area");
        MyocyteImage = getImageID();
        selectImage("fibrosis_area");
        imageCalculator("AND", "fibrosis_area","include_area");
        selectImage("myocytes_area");
        run("Invert");
        // Invert lumen and get rid of lumen in myocyte image
        selectImage("lumen_area");
        run("Invert");
        imageCalculator("AND", "myocytes_area","lumen_area");
        selectImage("lumen_area");
        run("Invert");
        selectImage("myocytes_area");
        imageCalculator("AND", "myocytes_area","include_area");

        // Now estimate percentages and present to user
        // Everything with value zero will be measured as object!
        run("Set Measurements...", "area limit redirect=None decimal=3"); // General settings
        // First inclusion area 
        selectImage("include_area"); //calculation of included area (white)
        // We need the size of the inclusion part 
        totarea_inclusion=0;
        run("Analyze Particles...", "size=0-Infinity circularity=0.00-1.00 show=Nothing clear");
        for (i=0; i<nResults; i++) {
        		totarea_inclusion = totarea_inclusion+ getResult("Area",i);
        	}
        close();
        //  lumen; calculation area lumen (number of white pixels)
        selectImage("lumen_area");
        totarea_lumen=0;
        run("Analyze Particles...", "size=0-Infinity circularity=0.00-1.00 show=Nothing clear");
        for (i=0; i<nResults; i++) {
        		totarea_lumen = totarea_lumen+ getResult("Area",i);
        	}
        close();
        // Fibrosis; calculation area fibrosis (number of white pixels)
        selectImage("fibrosis_area");
        totarea_fibrosis=0;
        run("Analyze Particles...", "size=0-Infinity circularity=0.00-1.00 show=Nothing clear");
        for (i=0; i<nResults; i++) {
        		totarea_fibrosis = totarea_fibrosis+ getResult("Area",i);
        	}
        close();
        // Myocytes; calculation area myocytes (number of white pixels)
        selectImage("myocytes_area");
        totarea_cardio=0;
        run("Analyze Particles...", "size=0-Infinity circularity=0.00-1.00 show=Nothing clear");
        for (i=0; i<nResults; i++) {
        		totarea_cardio = totarea_cardio+ getResult("Area",i);
        }

	close();
	run("Clear Results");
	//print("totarea_inclusion+";"+totarea_lumen+";"+totarea_cardio+";"+totarea_fibrosis"); //toegevoegd
	print(overall_result_file, dir1+list[my_list]+";"+totarea_inclusion+";"+totarea_lumen+";"+totarea_cardio+";"+totarea_fibrosis ); 

} // End of function
}//End of for my_list
File.close(overall_result_file);
}//End if list.length>0
}//End of for my_list1
